# Supplementary material for: Characterization of the Duodenal Mucosal Microbiome in Obese Adult Subjects by 16S rRNA Sequencing
Source: Microorganisms. 2020 Mar 29;8(4):485. doi: 10.3390/microorganisms8040485 (PMC7232320; doi:10.3390/microorganisms8040485)
Supplement: Supplementary file 1 [file microorganisms-08-00485-s001.zip]

Archive with 3 entries (2 files):
- microorganisms-730546 suppl final verison 0329/
- microorganisms-730546 suppl final verison 0329/Asv_Taxa_Counts.tsv
- microorganisms-730546 suppl final verison 0329/microorganisms-730546 suppl final.pdf
